# Supplementary material for: How policymakers innovate around behavioral health: adoption of the New Mexico “No Behavioral Health Cost-Sharing” law
Source: Health Aff Sch. 2023 Dec 6;2(1):qxad081. doi: 10.1093/haschl/qxad081 (PMC10986291; doi:10.1093/haschl/qxad081)
Supplement: qxad081_Supplementary_Data [file qxad081_Supplementary_Data.zip]

Archive with 2 entries (2 files):
- coi_disclosure.docx
- Appendix.docx
